# Supplementary material for: Cross-Sectional Associations of Metabolically Healthy Obesity, Lifestyle Factors, and Steatotic Liver Disease in Adults from the Fels Longitudinal Study
Source: Metabolites. 2026 Apr 28;16(5):299. doi: 10.3390/metabo16050299 (PMC13208267; doi:10.3390/metabo16050299)
Supplement: Supplementary file 1 [file metabolites-16-00299-s001.zip]

Archive with 1 entries (1 files):
- metabolites-4273588-supplementary.pdf
